# Supplementary material for: Glycome profiling by lectin microarray reveals dynamic glycan alterations during epidermal stem cell aging
Source: Aging Cell. 2020 Jul 18;19(8):e13190. doi: 10.1111/acel.13190 (PMC7431822; doi:10.1111/acel.13190)
Supplement: Supplementary file 3 — Table S1 [file ACEL-19-e13190-s003.xlsx]

## Sheet: IFE stem cells
Lectin name	Rough specificity	Mean normalized signal intensity							p-value	t-value
		IFE young_1	IFE young_2	IFE young_3	IFE young_4	IFE old_1	IFE old_2	IFE old_3	IFE young vs old
HPA	aGalNAc (A, Tn)	65.7816	60.1548	64.2949	63.0948	29.9325	33.3337	38.3327	7.4638e-05	11.8735
AAL	a1-2Fuc (H), a1-3Fuc (Lex), a1-4Fuc (Lea)	196.866	203.168	211.127	204.561	155.009	153.962	163.487	0.000115788	10.8436
rCalsepa	Biantenna with bisecting GlcNAc	74.7604	73.2994	75.8805	69.5703	90.1286	88.8753	91.1912	0.000197767	-9.70031
GNA	Mana1-3Man, Mana1-6Man	91.466	75.7078	86.4672	84.1991	54.0264	51.4158	51.6833	0.00046029	8.11757
rDiscoidin II	LacNAc, Galb1-3GalNAc (T), GalNAc (Tn)	34.0651	28.6178	35.6931	36.1409	17.3571	18.6075	18.4885	0.000679827	7.46752
NPA	Mana1-3Man	178.893	182.047	195.233	204.827	128.716	122.91	123.379	0.000879705	10.3687
MPA	Galb1-3GalNAc (T), GalNAca (Tn)	5.12915	0	0	0	25.6062	21.5304	15.4436	0.00108111	-6.75289
ACG	a2-3Sia	149.535	131.63	128.61	113.288	193.402	186.704	189.796	0.00118427	-6.61948
rGal8N	a2-3Sia	99.1056	109.22	93.3506	78.734	140.371	144.294	147.423	0.001446	-6.33476
rAAL	a1-2Fuc (H), a1-3Fuc (Lex), a1-3Fuc (Lea)	293.144	288.207	306.335	288.738	253.743	252.439	264.296	0.00146576	6.31578
rACG	a2-3Sia	161.476	160.167	137.572	124.439	221.77	222.117	230.021	0.00192248	-8.36346
LCA	a1-6Fuc up to biantenna	68.53	75.7184	70.5946	70.2397	87.842	87.9066	81.3909	0.00249148	-5.6085
rBC2LCN	Fuc a1-2Galb1-3GlcNAc (GalNAc)	19.7317	10.7023	14.031	14.8569	2.12609	2.51805	3.58793	0.00292862	5.40575
DBAI	High-man	135.432	133.486	151.193	157.017	103.765	98.3616	103.379	0.00348054	7.00038
Jacalin	Galb1-3GalNAc (T), GalNAca (Tn)	176.176	193.295	195.7	195.544	281.739	261.614	232.346	0.00354999	-5.17165
DBAIII	Maltose	90.9081	90.5817	100.597	103.835	52.2301	66.804	72.1161	0.00365976	5.1353
HEA	Galb1-3GalNAc (T)	12.227	4.42536	2.47395	0	33.1401	27.8047	20.3463	0.0038815	-5.06561
rGal9N	GalNAca1-4Gal (A), PolyLacNAc	201.147	192.938	176.803	145.571	268.806	249.823	246.216	0.00470254	-4.84301
rHeltuba	Mana1-3Man	42.4038	38.2983	52.1337	56.9445	15.8378	18.4062	19.4021	0.00474776	6.68286
rAOL	a1-2Fuc (H), a1-3Fuc (Lex), a1-3Fuc (Lea)	236.254	259.903	284.582	296.091	152.098	198.323	178.44	0.00486703	4.80387
rCGL2	GalNAca1-3Gal (A), PolyLacNAc	315.63	306.665	268.349	240.321	411.731	401.695	403.474	0.00505905	-6.92852
rSRL	Core1,3, agalacto N-glycan	137.731	140.402	127.255	143.897	166.229	156.043	157.399	0.00638918	-4.50176
rF17AG	GlcNAc	237.762	273.618	291.236	361.912	136.536	159.654	157.238	0.00671127	4.44856
rPTL	a1-6Fuc	85.8086	100.944	86.5174	76.0398	115.702	133.875	113.88	0.00862283	-4.18385
Heltuba	Mana1-3Man	50.8441	48.6228	67.4197	72.6714	24.7595	29.603	31.1464	0.00986849	4.99785
ADA	a2-6Sia, Forssman, A, B	64.6591	44.394	52.5591	39.8587	72.7605	74.7129	78.2036	0.0128694	-3.78155
TJAI	a2-6Sia	158.596	119.046	105.783	65.5625	198.603	199.551	193.129	0.0135978	-3.72809
rRSIIL	a1-2Fuc (H), a1-3Fuc (Lex), a1-3Fuc (Lea)	46.6017	39.9074	42.8609	36.6481	33.9501	31.688	27.8982	0.016448	3.54653
WGA	(GlcNAc)n, polySia	50.4276	34.1695	41.8694	32.6888	58.126	55.6453	55.6279	0.0188041	-3.42167
SSA	a2-6Sia	97.5839	76.4516	61.7638	36.804	110.725	128.445	126.328	0.0194039	-3.39272
rGal7	Type1 LacNAc, chondroitin polymer	124.105	113.675	197.05	158.706	62.4176	71.8855	69.5841	0.0223233	4.21592
rPSL1a	a2-6Sia	81.2688	56.787	51.7915	34.2335	89.8444	99.8239	92.1501	0.0233436	-3.22468
SNA	a2-6Sia	88.8855	71.6309	57.2585	36.9948	100.109	107.786	112.287	0.0233741	-3.22351
rBanana	Mana1-2Mana1-3(6)Man	39.2162	26.1864	38.0986	28.7122	19.4092	19.3236	22.4669	0.0259295	3.67502
RCA120	bGal	56.2575	40.76	42.8697	29.8855	57.3716	66.8883	66.4755	0.0281628	-3.0581
ACA	Galb1-3GalNAc (T)	753.455	747.754	792.367	852.549	691.515	718.096	678.001	0.0300623	3.00107
PNA	Galb1-3GalNAc (T)	33.3084	32.6293	29.7424	35.272	16.7606	21.9559	29.5173	0.0317017	2.955
DSA	GlcNAcb1-6Man (Tetraantenna)	153.482	159.472	182.318	191.684	120.924	142.59	145.348	0.0369597	2.82342
rGal9C	PolyLacNAc, Branched LacNAc	716.06	946.188	847.44	1050.92	680.607	637.377	633.482	0.0376841	2.80694
PVL	Sia, GlcNAc	428.785	456.653	413.556	449.367	485.624	464.73	468.014	0.0386892	-2.78464
PSA	a1-6Fuc up to biantenna	51.5263	55.3061	48.7911	53.6675	58.3495	59.1819	55.3836	0.0398234	-2.76024
ASA	Galb1-4GlcNAcb1-2Man	22.8188	12.4452	19.1653	16.1581	10.2563	10.2258	11.1787	0.0425003	2.70557
rGRFT	Man	29.5865	17.9553	29.4515	19.4678	15.1452	12.3827	14.1832	0.0432173	3.15361
TJAII	a1-2Fuc	25.8508	19.1427	18.4089	16.1929	10.262	13.4973	14.4033	0.0437562	2.68122
rABA	Galb1-3GalNAc (T), GlcNAc	128.116	125.632	125.735	111.74	243.664	187.934	185.127	0.0445898	-4.26122
TxLcI	Galactosylated N-glycans up to triantenna	41.9504	29.5418	36.1577	29.0358	42.0095	43.4023	48.6166	0.0464166	-2.63208
PHAE	bisecting GlcNAc	44.1258	27.976	28.1257	18.8022	41.8167	48.7608	47.4048	0.0539952	-2.50746
rBC2LA	aMan, High-man	12.4621	2.84929	13.865	6.41085	1.44733	1.74612	2.76771	0.0738213	2.64226
BPL	Galb1-3GlcNAc(GalNAc), a/bGalNAc	14.0715	7.82215	8.70901	11.0323	6.5304	6.69678	7.07427	0.0793487	2.19745
rDiscoidin I	Gal	261.238	144.761	150.06	161.71	106.084	107.856	112.664	0.0824918	2.16664
ABA	Galb1-3GalNAc (T), GlcNAc	122.903	123.299	121.907	111.372	194.033	153.303	147.152	0.0873689	-3.00078
rLSLN	LacNAc, polylactosamine	189	194.537	183.513	182.769	194.278	191.938	199.814	0.0915247	-2.08461
HHL	Mana1-3Man, Mana1-7Man	28.9955	16.0974	27.9059	20.8809	16.384	16.8999	17.8363	0.124225	2.09131
rXCL	Core1,3, agalacto N-glycan	352.082	365.159	369.463	346.27	522.836	423.668	405.197	0.124317	-2.50005
rGal3C	LacNAc, polylactosamine	525.353	508.947	506.263	485.022	521.616	518.148	532.195	0.152043	-1.68887
rMOA	aGal (B)	118.144	144.12	129.611	119.083	88.8607	127.201	109.718	0.163018	1.6348
CSA	Rhamnose, Gala1-4Gal	32.2198	32.9203	38.3333	39.2148	14.5171	30.384	29.9608	0.166453	1.9405
rRSL	aMan, a1-2Fuc (H), a1-3Fuc (Lex), a1-4Fuc (Lea)	48.6002	35.6353	49.5965	41.601	50.6469	48.4869	50.2241	0.166541	-1.77811
rGC2	a1-2Fuc (H), aGalNAc (A), aGal (B)	132.824	162.187	137.476	138.625	152.024	181.832	147.876	0.193971	-1.49973
STL	Polylactosamine, (GlcNAc)n	381.732	406.844	386.803	406.925	393.283	413.009	462.924	0.207929	-1.44556
ConA	M3, Mana1-2Mana1-3(Mana1-6)Man, GlcNAcb1-2Mana1-3(Mana1-6)Man	5.43657	0.24719	1.47686	0.815999	0.155866	0	0	0.221331	1.39671
LEL	Polylactosamine, (GlcNAc)n	184.364	188.927	177.257	173.566	189.526	178.763	218.757	0.232924	-1.35667
VVAII	Man, Agalacto	21.3491	16.7434	20.3511	18.7343	17.1586	17.2872	19.3217	0.348731	1.03353
rPPL	a,bGalNAc (A, Tn, LacDiNAc)	91.6773	99.5578	94.3339	105.065	96.2299	97.1474	124.353	0.375044	-0.973436
rPAIIL	aMan, a1-2Fuc (H), a1-3Fuc (Lex), a1-4Fuc (Lea)	65.9897	82.0832	67.9158	80.0165	47.1082	61.4603	84.2406	0.386834	0.947627
LFA	Sia	0.197935	0	0	0	0	0	0	0.436588	0.845154
PHAL	GlcNAcb1-6Man (Tetraantenna)	0.106111	0	0	0	0	0	0	0.436588	0.845154
PWM	(GlcNAc)n	0.715364	0	0	0	0	0	0	0.436588	0.845154
AOL	a1-2Fuc (H), a1-3Fuc (Lex), a1-3Fuc (Lea)	36.2807	37.704	41.9344	30.8167	35.9348	36.561	47.6764	0.457287	-0.805166
UDA	(GlcNAc)n	498.194	559.81	541.349	540.093	532.359	531.011	501.95	0.488329	0.747636
MCA	a1-2Fuc	5.17478	0	0	0	0	1.43673	0.55264	0.704585	0.401576
rCNL	a,bGalNAc (A, Tn, LacDiNAc)	4.28705	0	0	0	0	1.77522	0	0.738758	0.352609
rOrysata	Mana1-3Man, Highman, biantenna	4.71389	0.0414214	0.13426	0	1.18013	0.724001	0.604147	0.791515	0.278864
GSLIB4	aGal (B)	7.31618	1.48482	0.973273	0.474746	0	3.05325	2.92395	0.793773	0.275751
rC14	Branched LacNAc	19.3745	12.7209	11.7393	7.84982	11.6241	15.8681	13.6134	0.805884	-0.259105
CCA	Galactosylated N-glycans up to triantenna	23.1242	14.1146	22.3269	17.9196	16.2002	20.172	21.0521	0.937151	0.0828955
rPALa	Man5, biantenna	14.6016	5.86617	10.0917	6.24532	7.12706	9.06859	10.8404	0.944222	0.0735471
MAL	a2-3Sia	0	0	0	0	0	0	0	N/A	N/A
MAH	a2-3Sia	0	0	0	0	0	0	0	N/A	N/A
ECA	bGal	0	0	0	0	0	0	0	N/A	N/A
GSLII	GlcNAcb1-4Man	0	0	0	0	0	0	0	N/A	N/A
LTL	Lex, Ley	0	0	0	0	0	0	0	N/A	N/A
UEAI	a1-2Fuc	0	0	0	0	0	0	0	N/A	N/A
FLAG-EW29Ch	Gal	0	0	0	0	0	0	0	N/A	N/A
PTLI	aGalNAc (A, Tn)	0	0	0	0	0	0	0	N/A	N/A
GSLIA4	aGalNAc (A, Tn)	0	0	0	0	0	0	0	N/A	N/A
EEL	aGal (B)	0	0	0	0	0	0	0	N/A	N/A
rPAIL	a,bGal, aGalNAc (Tn)	0	0	0	0	0	0	0	N/A	N/A
rCGL3	LacDiNAc	0	0	0	0	0	0	0	N/A	N/A
VVA	a,bGalNAc (A, Tn, LacDiNAc)	0	0	0	0	0	0	0	N/A	N/A
DBA	a,bGalNAc (A, Tn, LacDiNAc)	0	0	0	0	0	0	0	N/A	N/A
SBA	a,bGalNAc (A, Tn, LacDiNAc)	0	0	0	0	0	0	0	N/A	N/A
VVAⅠ	GalNAcb1-3(4)Gal	0	0	0	0	0	0	0	N/A	N/A
WFA	Terminal GalNAc, LacDiNAc	0	0	0	0	0	0	0	N/A	N/A
rMalectin	Glca1-2Glc	0	0	0	0	0	0	0	N/A	N/A
FLAG-EW29Ch-E20K	6-sulfo-Gal	0	0	0	0	0	0	0	N/A	N/A

## Sheet: HF stem cells
Lectin name	Rough specificity	Mean normalized signal intensity							p-value	t-value
		HF young_1	HF young_2	HF young_3	HF young_4	HF old_1	HF old_2	HF old_3	HF young vs old
ACG	a2-3Sia	118.349	121.54	117.161	108.73	159.676	157.361	147.942	0.000325452	-8.73658
rGal8N	a2-3Sia	74.6187	69.8087	73.4623	60.5049	124.356	111.862	107.05	0.000552079	-7.8086
DBAI	High-man	160.451	156.083	164.64	187.607	106.946	102.159	100.442	0.000642777	7.55806
rAOL	a1-2Fuc (H), a1-3Fuc (Lex), a1-3Fuc (Lea)	181.921	186.045	216.989	207.22	106.18	125.83	120.233	0.000765972	7.27788
rHeltuba	Mana1-3Man	44.2011	37.966	46.4417	52.6007	20.4831	17.5212	12.6817	0.000908672	7.01347
ADA	a2-6Sia, Forssman, A, B	53.9627	51.4212	52.643	43.2275	74.2345	68.7544	74.2783	0.0010408	-6.80917
rGal7	Type1 LacNAc, chondroitin polymer	260.052	297.367	284.643	342.76	122.542	164.404	142.146	0.0011246	6.69489
rF17AG	GlcNAc	323.805	290.879	309.921	336.688	191.093	224.624	228.994	0.00124316	6.54933
HPA	aGalNAc (A, Tn)	43.9486	36.6705	49.9371	48.5875	17.612	21.8884	22.6019	0.00139906	6.38111
RCA120	bGal	45.5229	44.4132	43.6704	34.4069	64.1185	60.6569	61.2971	0.00144019	-6.3404
rABA	Galb1-3GalNAc (T), GlcNAc	177.504	174.561	140.221	144.053	272.824	238.101	242.79	0.00154978	-6.23829
rACG	a2-3Sia	122.147	123.584	122.715	104.278	179.208	155.045	169.661	0.00160771	-6.1877
Heltuba	Mana1-3Man	61.5954	53.2344	59.014	74.8848	28.1063	30.2339	31.6416	0.00204294	5.8654
rRSIIL	a1-2Fuc (H), a1-3Fuc (Lex), a1-3Fuc (Lea)	56.7192	45.6045	53.726	51.6708	35.1022	37.1177	33.5812	0.00226971	5.72805
AAL	a1-2Fuc (H), a1-3Fuc (Lex), a1-4Fuc (Lea)	175.218	205.562	198.97	218.229	134.11	140.614	140.175	0.00240307	5.65461
rCGL2	GalNAca1-3Gal (A), PolyLacNAc	262.078	251.885	250.27	219.461	381.515	323.129	335.98	0.00273677	-5.49004
DSA	GlcNAcb1-6Man (Tetraantenna)	205.619	192.869	204.66	204.965	138.699	165.364	167.106	0.00321697	5.29053
PHAE	bisecting GlcNAc	37.6191	35.9567	32.3698	24.3995	54.476	50.1041	50.2724	0.00354723	-5.17258
Jacalin	Galb1-3GalNAc (T), GalNAca (Tn)	194.42	169.847	181.577	141.812	294.516	248.211	252.326	0.00367809	-5.12935
rPSL1a	a2-6Sia	50.5103	50.5918	51.1273	34.0229	88.8612	79.2917	71.2958	0.00377429	-5.0987
ABA	Galb1-3GalNAc (T), GlcNAc	152.964	162.396	131.06	141.019	212.728	188.223	194.707	0.00380929	-5.08778
PVL	Sia, GlcNAc	372.465	362.268	370.812	371.217	419.621	407.777	391.37	0.00404663	-5.01666
STL	Polylactosamine, (GlcNAc)n	372.851	380.189	378.992	367.709	403.084	426.771	442.319	0.00469695	-4.84437
TJAI	a2-6Sia	99.3219	106.962	105.894	68.62	200.479	161.343	154.593	0.00489085	-4.79833
rBC2LCN	Fuc a1-2Galb1-3GlcNAc (GalNAc)	11.5248	7.22901	14.3457	12.9624	1.80548	3.55343	3.94604	0.00689902	4.4189
SNA	a2-6Sia	54.3173	51.2272	52.1717	34.6443	94.5895	78.3736	72.0092	0.00756068	-4.32139
NPA	Mana1-3Man	224.329	191.381	188.515	255.319	127.271	124.836	129.174	0.011093	5.56094
rGal9C	PolyLacNAc, Branched LacNAc	761.803	685.222	746.337	771.963	671.693	598.313	585.278	0.0123701	3.82024
DBAIII	Maltose	61.5624	41.2308	77.5711	67.3917	26.9671	28.0707	27.7335	0.0127469	3.79088
HEA	Galb1-3GalNAc (T)	29.9022	16.1798	14.4315	13.9257	45.4594	36.8199	33.7751	0.0133626	-3.74498
rDiscoidin I	Gal	132.519	123.969	164.624	133.533	104.58	100.105	99.4926	0.0172032	3.5044
rAAL	a1-2Fuc (H), a1-3Fuc (Lex), a1-3Fuc (Lea)	270.045	338.324	302.531	348.115	229.991	238.125	249.08	0.0172194	3.50353
rGal9N	GalNAca1-4Gal (A), PolyLacNAc	174.662	171.891	169.702	155.353	247.148	191.293	212.445	0.0198143	-3.37349
LEL	Polylactosamine, (GlcNAc)n	202.517	171.537	176.244	153.648	207.223	233.23	223.364	0.0203556	-3.3488
SSA	a2-6Sia	56.3769	55.0653	56.7413	33.7574	105.468	89.2047	67.7453	0.0219796	-3.27897
rLSLN	LacNAc, polylactosamine	220.1	227.708	205.708	200.948	230.561	258.02	250.352	0.022586	-3.25438
CSA	Rhamnose, Gala1-4Gal	26.5881	14.4312	33.0255	24.9114	10.5253	10.0488	9.7865	0.0239377	3.20215
rDiscoidin II	LacNAc, Galb1-3GalNAc (T), GalNAc (Tn)	76.6305	50.2185	45.8695	52.2362	22.1909	32.3759	32.0969	0.0251506	3.15804
TxLcI	Galactosylated N-glycans up to triantenna	38.2601	33.7409	33.5917	28.5371	41.9302	45.9004	60.6919	0.0300603	-3.00113
WGA	(GlcNAc)n, polySia	48.5207	47.3403	46.3555	40.6385	67.9488	63.0313	49.9899	0.0315573	-2.95895
rPPL	a,bGalNAc (A, Tn, LacDiNAc)	104.365	87.8763	95.5057	82.9523	115.238	102.99	122.309	0.0351881	-2.86529
MPA	Galb1-3GalNAc (T), GalNAca (Tn)	21.055	3.95286	6.3238	3.94021	28.072	21.9731	20.8041	0.0365487	-2.83293
rXCL	Core1,3, agalacto N-glycan	399.317	472.962	378.017	387.953	546.01	464.281	478.55	0.0471603	-2.6189
rGRFT	Man	37.4422	34.2782	63.3025	33.4198	16.9241	26.934	8.96358	0.0491099	2.5854
rSRL	Core1,3, agalacto N-glycan	134.817	115.451	118.95	109.275	157.357	126.515	160.945	0.0505575	-2.56145
PNA	Galb1-3GalNAc (T)	27.8414	16.4189	31.9548	25.5651	14.1403	14.7858	17.1377	0.0514856	2.54649
rBanana	Mana1-2Mana1-3(6)Man	39.9848	48.4119	37.6322	43.3099	24.7477	37.6492	33.8945	0.0602303	2.41848
rPAIIL	aMan, a1-2Fuc (H), a1-3Fuc (Lex), a1-4Fuc (Lea)	62.7837	37.1179	67.6499	41.1626	28.431	33.9193	38.8451	0.0902855	2.24725
GSLIB4	aGal (B)	6.35127	0.689815	3.58403	2.51633	0.398469	1.01584	0.20111	0.110026	1.94032
GNA	Mana1-3Man, Mana1-6Man	86.8797	106.554	97.7288	112.404	57.6196	89.1906	91.5352	0.115434	1.90289
AOL	a1-2Fuc (H), a1-3Fuc (Lex), a1-3Fuc (Lea)	75.1471	35.2497	42.1082	35.1263	25.942	26.2174	27.6695	0.132729	1.79429
HHL	Mana1-3Man, Mana1-7Man	31.764	35.5305	30.2829	34.8221	20.1058	29.1278	32.2739	0.140417	1.75058
rBC2LA	aMan, High-man	16.0559	26.9769	16.6261	23.8223	5.74536	16.4101	17.548	0.14897	1.70471
CCA	Galactosylated N-glycans up to triantenna	28.936	34.1771	27.462	27.3234	20.0373	26.2973	28.2342	0.161472	1.6422
rC14	Branched LacNAc	12.2482	12.9608	11.1138	8.08539	13.5703	14.3578	12.1294	0.16492	-1.6258
ConA	M3, Mana1-2Mana1-3(Mana1-6)Man, GlcNAcb1-2Mana1-3(Mana1-6)Man	3.39644	4.57769	1.48452	3.21602	0.0262134	0.884126	3.34929	0.180446	1.55594
ACA	Galb1-3GalNAc (T)	641.415	821.108	789.897	977.863	681.057	704.105	665.751	0.191778	1.50858
FLAG-EW29Ch	Gal	0.157779	0.10582	0	0	0	0	0	0.193821	1.66844
ASA	Galb1-4GlcNAcb1-2Man	20.377	19.9961	17.4268	17.4773	12.5306	16.5873	19.3046	0.216735	1.41314
rGal3C	LacNAc, polylactosamine	453.885	484.388	518.04	483.49	502.879	506.315	511.938	0.217595	-1.41004
TJAII	a1-2Fuc	15.9123	4.48196	13.8149	9.10208	7.04073	7.56309	5.21063	0.228098	1.37311
LCA	a1-6Fuc up to biantenna	81.3718	61.3571	72.6589	53.5719	71.9235	80.3694	80.7171	0.230321	-1.36549
rMOA	aGal (B)	136.842	107.561	94.5401	99.0796	88.3363	101.164	96.459	0.278516	1.21526
MCA	a1-2Fuc	10.8847	1.00941	4.76767	2.12247	1.43162	2.0759	1.79824	0.314231	1.1184
rOrysata	Mana1-3Man, Highman, biantenna	0	0	0	0	0.0524267	0	0.873802	0.389108	-1.09122
rCalsepa	Biantenna with bisecting GlcNAc	82.3264	82.4812	81.3114	76.6849	98.3359	84.1005	75.4364	0.40733	-0.904227
rPAIL	a,bGal, aGalNAc (Tn)	5.40954	0.0719694	0	0.128046	0	0.120625	0	0.428316	0.861538
GSLIA4	aGalNAc (A, Tn)	0.963028	0	0	0	0	0	0	0.436588	0.845154
rCNL	a,bGalNAc (A, Tn, LacDiNAc)	12.5435	5.06779	6.53993	4.24369	5.62321	5.39068	4.69993	0.442418	0.83375
rPTL	a1-6Fuc	186.492	164.473	134.038	140.83	148.174	172.663	180.596	0.541648	-0.654581
BPL	Galb1-3GlcNAc(GalNAc), a/bGalNAc	12.3315	8.89716	7.55903	7.13496	5.79061	7.0205	10.9181	0.597628	0.563183
rPALa	Man5, biantenna	10.0389	13.3147	7.86924	8.43765	7.43635	10.1785	15.8864	0.64241	-0.493743
rGC2	a1-2Fuc (H), aGalNAc (A), aGal (B)	189.641	157.537	146.608	135.854	159.973	172.771	155.815	0.720872	-0.378106
PSA	a1-6Fuc up to biantenna	57.3185	37.0868	53.9995	38.7638	42.0596	47.5513	45.2332	0.752617	0.340584
rRSL	aMan, a1-2Fuc (H), a1-3Fuc (Lex), a1-4Fuc (Lea)	49.1022	57.1903	48.8306	58.4895	41.0392	65.3324	60.298	0.767662	-0.311958
UDA	(GlcNAc)n	479.141	532.768	551.84	568.845	520.763	526.894	531.719	0.784367	0.288742
VVAII	Man, Agalacto	20.7777	19.2726	18.0207	18.6162	17.3629	18.9066	21.7393	0.902908	-0.128306
LFA	Sia	0	0	0	0	0	0	0	N/A	N/A
MAL	a2-3Sia	0	0	0	0	0	0	0	N/A	N/A
MAH	a2-3Sia	0	0	0	0	0	0	0	N/A	N/A
PHAL	GlcNAcb1-6Man (Tetraantenna)	0	0	0	0	0	0	0	N/A	N/A
ECA	bGal	0	0	0	0	0	0	0	N/A	N/A
GSLII	GlcNAcb1-4Man	0	0	0	0	0	0	0	N/A	N/A
PWM	(GlcNAc)n	0	0	0	0	0	0	0	N/A	N/A
LTL	Lex, Ley	0	0	0	0	0	0	0	N/A	N/A
UEAI	a1-2Fuc	0	0	0	0	0	0	0	N/A	N/A
PTLI	aGalNAc (A, Tn)	0	0	0	0	0	0	0	N/A	N/A
EEL	aGal (B)	0	0	0	0	0	0	0	N/A	N/A
rCGL3	LacDiNAc	0	0	0	0	0	0	0	N/A	N/A
VVA	a,bGalNAc (A, Tn, LacDiNAc)	0	0	0	0	0	0	0	N/A	N/A
DBA	a,bGalNAc (A, Tn, LacDiNAc)	0	0	0	0	0	0	0	N/A	N/A
SBA	a,bGalNAc (A, Tn, LacDiNAc)	0	0	0	0	0	0	0	N/A	N/A
VVAⅠ	GalNAcb1-3(4)Gal	0	0	0	0	0	0	0	N/A	N/A
WFA	Terminal GalNAc, LacDiNAc	0	0	0	0	0	0	0	N/A	N/A
rMalectin	Glca1-2Glc	0	0	0	0	0	0	0	N/A	N/A
FLAG-EW29Ch-E20K	6-sulfo-Gal	0	0	0	0	0	0	0	N/A	N/A
