# Supplementary material for: Glycome profiling by lectin microarray reveals dynamic glycan alterations during epidermal stem cell aging
Source: Aging Cell. 2020 Jul 18;19(8):e13190. doi: 10.1111/acel.13190 (PMC7431822; doi:10.1111/acel.13190)
Supplement: Supplementary file 4 — Table S2 [file ACEL-19-e13190-s004.xlsx]

## Sheet: IFE stem cells
Gene symbol	Description	Fold change (IFE old/IFE young)	p-value
A4gnt	Alpha-1,4-N-acetylglucosaminyltransferase	-1.0116	0.991422
Aga	Aspartylglucosaminidase	1.1317	0.254678
B3glct	Beta 1,3-galactosyltransferase-like	1.1379	0.169928
B3gnt2	UDP-GlcNAc:betaGal beta-1,3-N-acetylglucosaminyltransferase 2	1.2181	0.157114
B3gnt3	UDP-GlcNAc:betaGal beta-1,3-N-acetylglucosaminyltransferase 3	2.7727	0.002114
B3gnt4	UDP-GlcNAc:betaGal beta-1,3-N-acetylglucosaminyltransferase 4	1.0817	0.220072
B3gnt8	UDP-GlcNAc:betaGal beta-1,3-N-acetylglucosaminyltransferase 8	1.2026	0.005269
B4galt1	UDP-Gal:betaGlcNAc beta 1,4- galactosyltransferase, polypeptide 1	1.0981	0.350948
B4galt2	UDP-Gal:betaGlcNAc beta 1,4- galactosyltransferase, polypeptide 2	-1.0379	0.707235
B4galt3	UDP-Gal:betaGlcNAc beta 1,4-galactosyltransferase, polypeptide 3	1.1247	0.165573
B4galt5	UDP-Gal:betaGlcNAc beta 1,4-galactosyltransferase, polypeptide 5	-1.0841	0.828775
C1galt1	Core 1 synthase, glycoprotein-N-acetylgalactosamine 3-beta-galactosyltransferase, 1	1.1861	0.220883
C1galt1c1	C1GALT1-specific chaperone 1	1.0998	0.416601
Edem1	ER degradation enhancer, mannosidase alpha-like 1	1.1474	0.027638
Edem2	ER degradation enhancer, mannosidase alpha-like 2	1.2316	0.177428
Edem3	ER degradation enhancer, mannosidase alpha-like 3	1.0083	0.86576
Fuca1	Fucosidase, alpha-L- 1, tissue	1.1947	0.043183
Fuca2	Fucosidase, alpha-L- 2, plasma	1.2212	0.107406
Fut11	Fucosyltransferase 11	1.1429	0.065213
Fut8	Fucosyltransferase 8	1.2469	0.19166
Galnt1	UDP-N-acetyl-alpha-D-galactosamine:polypeptide N-acetylgalactosaminyltransferase 1	-1.0681	0.440881
Galnt10	UDP-N-acetyl-alpha-D-galactosamine:polypeptide N-acetylgalactosaminyltransferase 10	1.0176	0.917736
Galnt11	UDP-N-acetyl-alpha-D-galactosamine:polypeptide N-acetylgalactosaminyltransferase 11	1.0762	0.41987
Galnt12	UDP-N-acetyl-alpha-D-galactosamine:polypeptide N-acetylgalactosaminyltransferase 12	-1.0578	0.770677
Galnt13	UDP-N-acetyl-alpha-D-galactosamine:polypeptide N-acetylgalactosaminyltransferase 13	-1.0116	0.991422
Galnt14	UDP-N-acetyl-alpha-D-galactosamine:polypeptide N-acetylgalactosaminyltransferase 14	1.3747	0.376457
Galnt2	UDP-N-acetyl-alpha-D-galactosamine:polypeptide N-acetylgalactosaminyltransferase 2	1.0783	0.176218
Galnt3	UDP-N-acetyl-alpha-D-galactosamine:polypeptide N-acetylgalactosaminyltransferase 3	1.4247	0.007578
Galnt4	UDP-N-acetyl-alpha-D-galactosamine:polypeptide N-acetylgalactosaminyltransferase 4	1.0896	0.235911
Galnt5	UDP-N-acetyl-alpha-D-galactosamine:polypeptide N-acetylgalactosaminyltransferase 5	-1.5676	0.375259
Galnt6	UDP-N-acetyl-alpha-D-galactosamine:polypeptide N-acetylgalactosaminyltransferase 6	1.187	0.389373
Galnt7	UDP-N-acetyl-alpha-D-galactosamine: polypeptide N-acetylgalactosaminyltransferase 7	1.1759	0.008344
Galnt9	UDP-N-acetyl-alpha-D-galactosamine:polypeptide N-acetylgalactosaminyltransferase 9	1.5754	0.469498
Galnt16	UDP-N-acetyl-alpha-D-galactosamine:polypeptide N-acetylgalactosaminyltransferase-like 1	1.9233	0.07974
Galntl5	UDP-N-acetyl-alpha-D-galactosamine:polypeptide N-acetylgalactosaminyltransferase-like 5	4.2554	0.173157
Galntl6	UDP-N-acetyl-alpha-D-galactosamine:polypeptide N-acetylgalactosaminyltransferase-like 6	-1.4586	0.349394
Ganab	Alpha glucosidase 2 alpha neutral subunit	1.1285	0.013477
Gcnt1	Glucosaminyl (N-acetyl) transferase 1, core 2	-1.5546	0.236786
Gcnt3	Glucosaminyl (N-acetyl) transferase 3, mucin type	-1.0116	0.991422
Glb1	Galactosidase, beta 1	-1.1435	0.077431
Gnptab	N-acetylglucosamine-1-phosphate transferase, alpha and beta subunits	1.0446	0.402366
Gnptg	N-acetylglucosamine-1-phosphotransferase, gamma subunit	1.1666	0.309802
Hexa	Hexosaminidase A	1.6939	0.044974
Hexb	Hexosaminidase B	1.1142	0.205623
Man1a	Mannosidase 1, alpha	1.8065	0.003087
Man1a2	Mannosidase, alpha, class 1A, member 2	1.1317	0.059321
Man1b1	Mannosidase, alpha, class 1B, member 1	1.2875	0.081702
Man1c1	Mannosidase, alpha, class 1C, member 1	-1.1399	0.257704
Man2a1	Mannosidase 2, alpha 1	-1.0327	0.607913
Man2a2	Mannosidase 2, alpha 2	1.4454	0.058569
Man2b1	Mannosidase 2, alpha B1	1.0635	0.11011
Manba	Mannosidase, beta A, lysosomal	1.026	0.657273
Mgat1	Mannoside acetylglucosaminyltransferase 1	1.4128	0.000942
Mgat2	Mannoside acetylglucosaminyltransferase 2	1.5255	0.115855
Mgat3	Mannoside acetylglucosaminyltransferase 3	1.1347	0.5176
Mgat4a	Mannoside acetylglucosaminyltransferase 4, isoenzyme A	1.2674	0.156706
Mgat4b	Mannoside acetylglucosaminyltransferase 4, isoenzyme B	1.0715	0.328242
Mgat4c	Mannosyl (alpha-1,3-)-glycoprotein beta-1,4-N-acetylglucosaminyltransferase, isozyme C (putative)	-1.0116	0.991422
Mgat5	Mannoside acetylglucosaminyltransferase 5	1.2845	0.102873
Mgat5b	Mannoside acetylglucosaminyltransferase 5, isoenzyme B	1.5927	0.075736
Mogs	Mannosyl-oligosaccharide glucosidase	1.1809	0.169219
Nagpa	N-acetylglucosamine-1-phosphodiester alpha-N-acetylglucosaminidase	1.0236	0.761713
Neu1	Neuraminidase 1	1.3426	0.033918
Neu2	Neuraminidase 2	1.6358	0.105593
Neu3	Neuraminidase 3	-1.4475	0.021896
Neu4	Sialidase 4	1.092	0.375067
Ogt	O-linked N-acetylglucosamine (GlcNAc) transferase (UDP-N-acetylglucosamine:polypeptide-N-acetylglucosaminyl transferase)	1.0997	0.267612
Pofut1	Protein O-fucosyltransferase 1	1.3266	0.252268
Pofut2	Protein O-fucosyltransferase 2	1.1951	0.260928
Pomgnt1	Protein O-linked mannose beta1,2-N-acetylglucosaminyltransferase	1.177	0.108476
Pomt1	Protein-O-mannosyltransferase 1	1.3942	0.000972
Pomt2	Protein-O-mannosyltransferase 2	1.0873	0.174193
Prkcsh	Protein kinase C substrate 80K-H	1.098	0.260947
St3gal1	ST3 beta-galactoside alpha-2,3-sialyltransferase 1	2.132	0.283122
St3gal2	ST3 beta-galactoside alpha-2,3-sialyltransferase 2	2.1594	0.006382
St6gal1	Beta galactoside alpha 2,6 sialyltransferase 1	2.2626	0.041411
St6galnac1	ST6 (alpha-N-acetyl-neuraminyl-2,3-beta-galactosyl-1,3)-N-acetylgalactosaminide alpha-2,6-sialyltransferase 1	2.4753	0.351922
St8sia2	ST8 alpha-N-acetyl-neuraminide alpha-2,8-sialyltransferase 2	1.0595	0.815365
St8sia3	ST8 alpha-N-acetyl-neuraminide alpha-2,8-sialyltransferase 3	-1.0116	0.991422
St8sia4	ST8 alpha-N-acetyl-neuraminide alpha-2,8-sialyltransferase 4	1.1006	0.999543
St8sia6	ST8 alpha-N-acetyl-neuraminide alpha-2,8-sialyltransferase 6	1.7619	0.423474
Uggt1	UDP-glucose glycoprotein glucosyltransferase 1	1.1678	0.026258
Uggt2	UDP-glucose glycoprotein glucosyltransferase 2	-1.8721	0.417889
Wbscr17	Williams-Beuren syndrome chromosome region 17 homolog (human)	-1.0029	0.743241
Actb	Actin, beta	1.3832	0.06552
B2m	Beta-2 microglobulin	1.3593	0.358398
Gapdh	Glyceraldehyde-3-phosphate dehydrogenase	1.3349	0.223351
Gusb	Glucuronidase, beta	1	0
Hsp90ab1	Heat shock protein 90 alpha (cytosolic), class B member 1	1.1197	0.320418
MGDC	Mouse Genomic DNA Contamination
RTC	Reverse Transcription Control
RTC	Reverse Transcription Control
RTC	Reverse Transcription Control
PPC	Positive PCR Control
PPC	Positive PCR Control
PPC	Positive PCR Control
Blue: ≥1.5 Downregulated in old IFE (3 genes)
Unchanged (67 genes)
Red: ≥1.5 upregulated in old IFE (14 genes)

## Sheet: HF stem cells
Gene symbol	Description	Fold change (HF old/HF young)	p-value
A4gnt	Alpha-1,4-N-acetylglucosaminyltransferase	-1.01	N/A
Aga	Aspartylglucosaminidase	-1.13	N/A
B3glct	Beta 1,3-galactosyltransferase-like	-1.1	N/A
B3gnt2	UDP-GlcNAc:betaGal beta-1,3-N-acetylglucosaminyltransferase 2	1.37	N/A
B3gnt3	UDP-GlcNAc:betaGal beta-1,3-N-acetylglucosaminyltransferase 3	2.9	N/A
B3gnt4	UDP-GlcNAc:betaGal beta-1,3-N-acetylglucosaminyltransferase 4	-1.15	N/A
B3gnt8	UDP-GlcNAc:betaGal beta-1,3-N-acetylglucosaminyltransferase 8	-1.26	N/A
B4galt1	UDP-Gal:betaGlcNAc beta 1,4- galactosyltransferase, polypeptide 1	-1.8	N/A
B4galt2	UDP-Gal:betaGlcNAc beta 1,4- galactosyltransferase, polypeptide 2	1.36	N/A
B4galt3	UDP-Gal:betaGlcNAc beta 1,4-galactosyltransferase, polypeptide 3	-1.06	N/A
B4galt5	UDP-Gal:betaGlcNAc beta 1,4-galactosyltransferase, polypeptide 5	2.56	N/A
C1galt1	Core 1 synthase, glycoprotein-N-acetylgalactosamine 3-beta-galactosyltransferase, 1	1.18	N/A
C1galt1c1	C1GALT1-specific chaperone 1	-1.25	N/A
Edem1	ER degradation enhancer, mannosidase alpha-like 1	1.38	N/A
Edem2	ER degradation enhancer, mannosidase alpha-like 2	-1.03	N/A
Edem3	ER degradation enhancer, mannosidase alpha-like 3	-1.04	N/A
Fuca1	Fucosidase, alpha-L- 1, tissue	1.16	N/A
Fuca2	Fucosidase, alpha-L- 2, plasma	-1.16	N/A
Fut11	Fucosyltransferase 11	1.09	N/A
Fut8	Fucosyltransferase 8	1.05	N/A
Galnt1	UDP-N-acetyl-alpha-D-galactosamine:polypeptide N-acetylgalactosaminyltransferase 1	1.14	N/A
Galnt10	UDP-N-acetyl-alpha-D-galactosamine:polypeptide N-acetylgalactosaminyltransferase 10	1.4	N/A
Galnt11	UDP-N-acetyl-alpha-D-galactosamine:polypeptide N-acetylgalactosaminyltransferase 11	-1.1	N/A
Galnt12	UDP-N-acetyl-alpha-D-galactosamine:polypeptide N-acetylgalactosaminyltransferase 12	2.45	N/A
Galnt13	UDP-N-acetyl-alpha-D-galactosamine:polypeptide N-acetylgalactosaminyltransferase 13	1.85	N/A
Galnt14	UDP-N-acetyl-alpha-D-galactosamine:polypeptide N-acetylgalactosaminyltransferase 14	-2.2	N/A
Galnt2	UDP-N-acetyl-alpha-D-galactosamine:polypeptide N-acetylgalactosaminyltransferase 2	1	N/A
Galnt3	UDP-N-acetyl-alpha-D-galactosamine:polypeptide N-acetylgalactosaminyltransferase 3	-1.1	N/A
Galnt4	UDP-N-acetyl-alpha-D-galactosamine:polypeptide N-acetylgalactosaminyltransferase 4	-1.01	N/A
Galnt5	UDP-N-acetyl-alpha-D-galactosamine:polypeptide N-acetylgalactosaminyltransferase 5	-1.11	N/A
Galnt6	UDP-N-acetyl-alpha-D-galactosamine:polypeptide N-acetylgalactosaminyltransferase 6	1.14	N/A
Galnt7	UDP-N-acetyl-alpha-D-galactosamine: polypeptide N-acetylgalactosaminyltransferase 7	1.37	N/A
Galnt9	UDP-N-acetyl-alpha-D-galactosamine:polypeptide N-acetylgalactosaminyltransferase 9	1.6	N/A
Galnt16	UDP-N-acetyl-alpha-D-galactosamine:polypeptide N-acetylgalactosaminyltransferase-like 1	1.67	N/A
Galntl5	UDP-N-acetyl-alpha-D-galactosamine:polypeptide N-acetylgalactosaminyltransferase-like 5	2.43	N/A
Galntl6	UDP-N-acetyl-alpha-D-galactosamine:polypeptide N-acetylgalactosaminyltransferase-like 6	-1.09	N/A
Ganab	Alpha glucosidase 2 alpha neutral subunit	-1.05	N/A
Gcnt1	Glucosaminyl (N-acetyl) transferase 1, core 2	-2.04	N/A
Gcnt3	Glucosaminyl (N-acetyl) transferase 3, mucin type	-1.11	N/A
Glb1	Galactosidase, beta 1	-1.04	N/A
Gnptab	N-acetylglucosamine-1-phosphate transferase, alpha and beta subunits	-1.19	N/A
Gnptg	N-acetylglucosamine-1-phosphotransferase, gamma subunit	-1	N/A
Hexa	Hexosaminidase A	1.03	N/A
Hexb	Hexosaminidase B	1.13	N/A
Man1a	Mannosidase 1, alpha	1.78	N/A
Man1a2	Mannosidase, alpha, class 1A, member 2	1.04	N/A
Man1b1	Mannosidase, alpha, class 1B, member 1	-1.05	N/A
Man1c1	Mannosidase, alpha, class 1C, member 1	1.67	N/A
Man2a1	Mannosidase 2, alpha 1	1.7	N/A
Man2a2	Mannosidase 2, alpha 2	1.45	N/A
Man2b1	Mannosidase 2, alpha B1	-1.02	N/A
Manba	Mannosidase, beta A, lysosomal	1.1	N/A
Mgat1	Mannoside acetylglucosaminyltransferase 1	1.27	N/A
Mgat2	Mannoside acetylglucosaminyltransferase 2	1.07	N/A
Mgat3	Mannoside acetylglucosaminyltransferase 3	-1.28	N/A
Mgat4a	Mannoside acetylglucosaminyltransferase 4, isoenzyme A	1.31	N/A
Mgat4b	Mannoside acetylglucosaminyltransferase 4, isoenzyme B	-1.39	N/A
Mgat4c	Mannosyl (alpha-1,3-)-glycoprotein beta-1,4-N-acetylglucosaminyltransferase, isozyme C (putative)	-1.11	N/A
Mgat5	Mannoside acetylglucosaminyltransferase 5	1.22	N/A
Mgat5b	Mannoside acetylglucosaminyltransferase 5, isoenzyme B	3.78	N/A
Mogs	Mannosyl-oligosaccharide glucosidase	1.1	N/A
Nagpa	N-acetylglucosamine-1-phosphodiester alpha-N-acetylglucosaminidase	1.07	N/A
Neu1	Neuraminidase 1	1.04	N/A
Neu2	Neuraminidase 2	-1.74	N/A
Neu3	Neuraminidase 3	1.41	N/A
Neu4	Sialidase 4	-1.11	N/A
Ogt	O-linked N-acetylglucosamine (GlcNAc) transferase (UDP-N-acetylglucosamine:polypeptide-N-acetylglucosaminyl transferase)	-1	N/A
Pofut1	Protein O-fucosyltransferase 1	1.85	N/A
Pofut2	Protein O-fucosyltransferase 2	1	N/A
Pomgnt1	Protein O-linked mannose beta1,2-N-acetylglucosaminyltransferase	-1.12	N/A
Pomt1	Protein-O-mannosyltransferase 1	1.3	N/A
Pomt2	Protein-O-mannosyltransferase 2	1.07	N/A
Prkcsh	Protein kinase C substrate 80K-H	-1	N/A
St3gal1	ST3 beta-galactoside alpha-2,3-sialyltransferase 1	1.13	N/A
St3gal2	ST3 beta-galactoside alpha-2,3-sialyltransferase 2	3.18	N/A
St6gal1	Beta galactoside alpha 2,6 sialyltransferase 1	3.77	N/A
St6galnac1	ST6 (alpha-N-acetyl-neuraminyl-2,3-beta-galactosyl-1,3)-N-acetylgalactosaminide alpha-2,6-sialyltransferase 1	1.7	N/A
St8sia2	ST8 alpha-N-acetyl-neuraminide alpha-2,8-sialyltransferase 2	-1.01	N/A
St8sia3	ST8 alpha-N-acetyl-neuraminide alpha-2,8-sialyltransferase 3	1.37	N/A
St8sia4	ST8 alpha-N-acetyl-neuraminide alpha-2,8-sialyltransferase 4	-5.14	N/A
St8sia6	ST8 alpha-N-acetyl-neuraminide alpha-2,8-sialyltransferase 6	2.21	N/A
Uggt1	UDP-glucose glycoprotein glucosyltransferase 1	1.01	N/A
Uggt2	UDP-glucose glycoprotein glucosyltransferase 2	-1.42	N/A
Wbscr17	Williams-Beuren syndrome chromosome region 17 homolog (human)	-3.77	N/A
Actb	Actin, beta	1	N/A
B2m	Beta-2 microglobulin	1.04	N/A
Gapdh	Glyceraldehyde-3-phosphate dehydrogenase	1.3	N/A
Gusb	Glucuronidase, beta	1.33	N/A
Hsp90ab1	Heat shock protein 90 alpha (cytosolic), class B member 1	-1.24	N/A
MGDC	Mouse Genomic DNA Contamination
RTC	Reverse Transcription Control
RTC	Reverse Transcription Control
RTC	Reverse Transcription Control
PPC	Positive PCR Control
PPC	Positive PCR Control
PPC	Positive PCR Control
Blue: ≥1.5 Downregulated in old HF (7 genes)
Unchanged (62 genes)
Red: ≥1.5 upregulated in old HF (15 genes)
